# Supplementary material for: A Novel Anticancer Peptide Derived from Bryopsis plumosa Regulates Proliferation and Invasion in Non-Small Cell Lung Cancer Cells
Source: Mar Drugs. 2023 Nov 24;21(12):607. doi: 10.3390/md21120607 (PMC10744475; doi:10.3390/md21120607)
Supplement: Supplementary file 1 [file marinedrugs-21-00607-s001.zip]

Archive with 1 entries (1 files):
- marinedrugs-2688278-supplementary.pdf
